# Supplementary material for: American crocodiles (Crocodylus acutus: Reptilia: Crocodilidae) visiting the facilities of a freshwater aquaculture of the Northern Pacific region, Costa Rica, carry tetracycline-resistant Escherichia coli
Source: Front Vet Sci. 2024 Apr 5;11:1374677. doi: 10.3389/fvets.2024.1374677 (PMC11027564; doi:10.3389/fvets.2024.1374677)
Supplement: Supplementary file 1 [file Table_1.XLSX]

## Sheet: Tabelle1
Sample lab ID	Sex	Body size (cm)	Management	BfR ID	GenBank accession number	Phenotypic profile	MLST	Serotype	Phylogenetic group	Resistance class (genetic factor)				Resistance associated transposons	Total no. virulence factors (location)	Plasmidic virulence factors (Virulence gene)	Chromosomal virulence genes	Function of virulence factos	Plamids types	Cumulative plasmid length
										Chromosomal AMR	Plasmidic AMR	AMR point mutation	Other resistance
1	M	309	Enclosure
2	M	240	Enclosure
3	M	294	Enclosure
4	M	241	Pond	23-MO00003	JAWJTL000000000	TET	1079	O6:H49	B1	Beta-lactam (blaEC), efflux (acrF, emrD, mdtM), tetracycline (tet(B))	n.d.	Colistin (pmrB(Y358N)), fosfomycin (glpT(E448K)), quinolone (gyrA(S83L))	Acid (ymgB, asr), biocide (emrE), metal (arsC, arsR, fieF)	n.d.	84 (chromosomal)	n.d.	gndA, rcsB, phoP, csgC, csgA, csgB, cgsD, cgsE, cgsF, cgsG, allB, acrB, fdeC, ykgK, yagZ, yagY, yagX, yagW, yagV, rpoS, gspM, gspL, gspK, gspJ, gspI, gspH, gspG, gspF, gspE, gspD, gspC, espL1, cfaD, cfaC, cfaB, cfaA, espX1, espX4, espX5, fimB, fimE, fimA, fimI, fimC, fimD, fimF, fimG, fimH, fur, entA, entB, entE, entC, fepB, entS, fepD, fepG, fepC, fepE, entF, fes, fepA, entD, ibeB, ompA, vgrG, e…	Adherence (27), Antimicrobial activity/Competitive advantage (1), Effector delivery system (33), Immune modulation (1), Invasion (3), Nutritional/Metabolic factor (15), Regulation (4)	n.d.	n.d.
5	F	300	Pond
6	M	351	Pond
7	M	267	Pond
8	F	277	Pond
9	M	248	Pond
10	M	292	Pond
11	F	262	Pond	23-MO00004	JAWJTM000000000	TET, AMP	2077	OND:H8/H53	B1	Beta-lactam (blaEC), efflux (acrF, emrD, mdtM)	Tetracycline (tet(A))	n.d.	Acid (ymgB, asr), biocide (emrE), metal (fieF, arsC, arsR)	n.d.	86 (chromosomal)	n.d.	rcsB, gspC, gspD, gspE, gspF, gspG, gspH, gspI, gspJ, gspK, gspL, gspM, rpoS, ompA, cgsG, cgsF, cgsE, cgsD, csgB, csgA, csgC, phoP, fimH, fimG, fimF, fimD, fimC, fimI, fimA, fimE, fimB, espX1, espX4, espX5, entA, entB, entE, entC, fepB, entS, fepD, fepG, fepC, fepE, entF, fes, fepA, entD, ibeB, gndA, east1, yagV, yagW, yagX, yagY, yagZ, ykgK, fdeC, cfaA, cfaB, cfaC, cfaD, espL1, acrB, allB, ibeC,…	Adherence (27), Antimicrobial activity/Competitive advantage (1), Effector delivery system (34), Exotoxin (1), Immune modulation (1), Invasion (3), Nutritional/Metabolic factor (15), Regulation (4)	IncFIB(K)_1, Col440II_1, Col(pHAD28)_1, Col(pHAD28)_1, Col440II_1, Col(pHAD28)_1	97801
12	F	213	Pond
13	F	188	Pond
14	F	257	Pond
15	M	304	Pond
16	M	295	Pond
17	M	216	Pond
18	F	201	Pond
19	F	194	Pond
20	M	233	Pond
21	F	231	Pond
22	F	245	Pond
23	F	241	Pond
24	M	251	Pond	23-MO00005	JAWJTN000000000	TET, AMP, SAM, NAL	212	O18:H49	B1	Beta-lactam (blaEC), efflux (acrF, mdtM)	IncFIC(FII): aminoglycoside (aph(6)-Id), beta-lactam (blaTEM-1), tetracycline (tet(A))	n.d.	Acid (ymgB), biocide (emrE, emrE), metal (pcoE, pcoS, pcoR, pcoD, pcoC, pcoB, pcoA, silP, silA, silB, silF, silC, silR, silS, silE)	Composite transposon cn_38164_ISEc78 (IS66 family): aph(6)-Id, tet(A), blaTEM-1B (Unit transposon Tn2: blaTEM-1B)	98	n.d.	rcsB, cgsG, cgsF, cgsE, cgsD, csgB, csgA, csgC, phoP, gspM, gspL, gspK, gspJ, gspI, gspH, gspG, gspF, gspE, gspD, gspC, cfaD, cfaC, cfaB, cfaA, espL1, hcp, rpoS, gtrA, gtrB, gndA, galF, acrB, allB, espX4, espX5, fimH, fimG, fimF, fimD, fimC, fimI, fimA, fimE, fimB, ibeB, entD, fepA, fes, entF, fepE, fepC, fepG, fepD, entS, fepB, entC, entE, entB, entA, fur, ompA, iroB, iroC, iroD, iroE, iroN, hcp…	Adherence (27), Antimicrobial_activity/Competitive_advantage (1), Effector_delivery_system (34), Immune_modulation (4), Invasion (3), Nutritional/Metabolic_factor (25), Regulation (4)	IncFIC(FII)_1, IncFIB(AP001918)_1, IncFIA_1, Col440I_1	165631
25	M	251	Pond	23-MO00006	JAWJTO000000000	TET, AMP	212	O18:H49	B1	Beta-lactam (blaEC), efflux (acrF, emrD, mdtM)	IncFIC(FII): aminoglycoside (aph(6)-Id), beta-lactam (blaTEM-1), tetracycline (tet(A))	n.d.	Acid (asr, ymgB), biocide (emrE, emrE), metal (pcoE, pcoS, pcoR, pcoD, pcoC, pcoB, pcoA, silP, silA, silB, silF, silC, silR, silS, silE, arsR, arsC, fieF)	Composite transposon cn_38164_ISEc78 (IS66 family): aph(6)-Id, tet(A), blaTEM-1B (Unit transposon Tn2: blaTEM-1B)	97 (chromosomal (n=92)/plasmidic (n=5))	nutritional/metabolic factor: aerobactin (iutABCD)	rcsB, galF, gndA, gtrB, gtrA, gspM, gspL, gspK, gspJ, gspI, gspH, gspG, gspF, gspE, gspD, gspC, cfaD, cfaC, cfaB, cfaA, espX4, espX5, espL1, cgsG, cgsF, cgsE, cgsD, csgB, csgA, csgC, phoP, allB, acrB, hcp, fimB, fimE, fimA, fimI, fimC, fimD, fimF, fimG, fimH, ibeB, entD, fepA, fes, entF, fepE, fepC, fepG, fepD, entS, fepB, entC, entE, entB, entA, fur, ompA, rpoS, yagV, yagW, yagX, yagY, yagZ, ykg…	Adherence (27), Antimicrobial activity/Competitive advantage (1), Effector delivery system (33), Immune modulation (4), Invasion (3), Nutritional/Metabolic factor (25), Regulation (4)	IncFIC(FII)_1, IncFIB(AP001918)_1, IncFIA_1, Col(pHAD28)_1	138272
26	F	257	Pond
27	F	276	Pond	23-MO00007	JAWJTP000000000	TET	155	O88:H51	B1	Beta-lactam (blaEC), efflux (acrF, emrD, mdtM)	Tetracycline (tet(A))	n.d.	Acid (asr, ymgB), biocide (emrE), metal (arsC, arsR, fieF, merR, merT, merP, merC, merR, merT, merP, merC)	n.d.	85 (chromosomal (n=84)/plasmidic (n=1))	invasion (traJ)	espL1, rcsB, allB, acrB, fdeC, ykgK, yagZ, yagY, yagX, yagW, yagV, espX5, phoP, csgC, csgA, csgB, cgsD, cgsE, cgsF, cgsG, ompA, rpoS, gndA, cfaA, cfaB, cfaC, cfaD, fur, entA, entB, entE, entC, fepB, entS, fepD, fepG, fepC, fepE, entF, fes, fepA, entD, ibeB, espX1, fimB, fimE, fimA, fimI, fimC, fimD, fimF, fimG, fimH, espR1, vgrG, hcp2, tssB, tssC, tssF, tssG, fha, tssJ, tssK, tssL, clpV, tssA, ts…	Adherence (27), Antimicrobial activity/Competitive advantage (1), Effector delivery system (33), Immune modulation (1), Invasion (4), Nutritional/Metabolic factor (15), Regulation (4)	IncFII(pCoo)_1, IncFIB(AP001918)_1	96963
28	F	195	Pond
29	F	168	Pond
30	F	214	Pond
31	M	188	Pond	23-MO00008	JAWJTQ000000000	TET	196	O8:H7	B1	Beta-lactam (blaEC), efflux (acrF, emrD, mdtM)	IncA/C2: aminoglycoside (aph(6)-Id, aph(3'')-Ib), sulfonamide (sul2), tetracycline (tet(A))	n.d.	Acid (ymgB, asr), metal (arsR, arsC, fieF)	n.d.	76 (chromosomal)	n.d.	phoP, csgC, csgA, csgB, cgsD, cgsE, cgsF, cgsG, gspC, gspD, gspE, gspF, gspG, gspH, gspI, gspJ, gspK, gspL, gspM, rpoS, fimB, fimE, fimA, fimI, fimC, fimD, fimF, fimG, fimH, espX1, cfaD, cfaC, cfaB, cfaA, rhs, yagV, yagW, yagX, yagY, yagZ, ykgK, fdeC, acrB, ompA, rfbK1, KP1, gndA, rcsB, fur, entA, entB, entE, entC, fepB, entS, fepD, fepG, fepC, fepE, entF, fes, fepA, entD, ibeB, allB, espX5, espX…	Adherence (27), Antimicrobial activity/Competitive advantage (1), Effector delivery system (23), Immune modulation (3), Invasion (3), Nutritional/Metabolic factor (15), Regulation (4)	IncC_1, Col(MG828)_1	125096
32	F	211	Pond	23-MO00009	JAWJTR000000000	TET	3076	OND:H34	B1	Beta-lactam (blaEC), efflux (acrF, emrD, mdtM), tetracycline (tet(B))	n.d.	n.d.	Acid (ymgB, asr), biocide (emrE), metal (arsC, arsR, fieF)	n.d.	84 (chromosomal)	n.d.	rcsB, phoP, csgC, csgA, csgB, cgsD, cgsE, cgsF, cgsG, gspC, gspD, gspE, gspF, gspG, gspH, gspI, gspJ, gspK, gspL, gspM, hcp, espL1, cfaD, cfaC, cfaB, cfaA, rhs, allB, acrB, ompA, yagV, yagW, yagX, yagY, yagZ, ykgK, fdeC, espX1, fimH, fimG, fimF, fimD, fimC, fimI, fimA, fimE, fimB, espX5, espX4, ibeB, entD, fepA, fes, entF, fepE, fepC, fepG, fepD, entS, fepB, entC, entE, entB, entA, gndA, rpoS, ib…	Adherence (27), Antimicrobial activity/Competitive advantage (1), Effector delivery system (33), Immune modulation (1), Invasion (3), Nutritional/Metabolic factor (15), Regulation (4)	n.d.	n.d.
33	F	273	Pond	23-MO00010	JAWJTS000000000	TET	602	OND:H21	B1	Beta-lactam (blaEC), efflux (acrF, emrD, mdtM), tetracycline (tet(B))	n.d.	n.d.	Acid (ymgB, asr), biocide (emrE), metal (arsR, arsC, fieF)	n.d.	71 (chromosomal)	n.d.	rcsB, cgsG, cgsF, cgsE, cgsD, csgB, csgA, csgC, phoP, vgrG, fur, entA, entB, entE, entC, fepB, entS, fepD, fepG, fepC, fepE, entF, fes, fepA, entD, ibeB, allB, acrB, fimH, fimG, fimF, fimD, fimC, fimI, fimA, fimE, fimB, espX5, rpoS, gspM, gspL, gspK, gspJ, gspI, gspH, gspG, gspF, gspE, gspD, gspC, ompA, espX1, cfaA, cfaB, cfaC, cfaD, espL1, fdeC, ykgK, yagZ, yagY, yagX, yagW, yagV, tssA, hcp1, es…	Adherence (27), Antimicrobial activity/Competitive advantage (1), Effector delivery system (20), Immune modulation (1), Invasion (3), Nutritional/Metabolic factor (15), Regulation (4)	n.d.	n.d.
34	F	231	Pond
35	F	247	Pond	23-MO00011	JAWJTT000000000	TET, AMP	2077	O105:H8/H53	B1	Beta-lactam (blaEC), efflux (mdtM, emrD), tetracycline (tet(C))	n.d.	n.d.	Acid (asr, ymgB), biocide (emrE), metal (fieF, arsR, arsD, terC, terD, terE, terB, arsR, arsC)	Composite transposon cn_8898_IS102 (IS5 family): tet(C)	86 (chromosomal)	n.d.	east1, rcsB, gspC, gspD, gspE, gspF, gspG, gspH, gspI, gspJ, gspK, gspL, gspM, rpoS, espX1, fimH, fimG, fimF, fimD, fimC, fimI, fimA, fimE, fimB, espL1, fdeC, ykgK, yagZ, yagY, yagX, yagW, yagV, espX5, espX4, phoP, csgC, csgA, csgB, cgsD, cgsE, cgsF, cgsG, ompA, east1, ibeB, entD, fepA, fes, entF, fepE, fepC, fepG, fepD, entS, fepB, entC, entE, entB, entA, gndA, cfaA, cfaB, cfaC, cfaD, acrB, allB…	Adherence (27), Antimicrobial activity/Competitive advantage (1), Effector delivery system (33), Exotoxin (2), Immune modulation (1), Invasion (3), Nutritional/Metabolic factor (15), Regulation (4)	IncFIB(K)_1, IncHI1A_1, IncHI1B(R27)_1_R27, Col(pHAD28)_1, Col440II_1, Col(pHAD28)_1, Col440II_1, IncFIA(HI1)_1	321465
36	F	264	Pond	23-MO00012	JAWJTU000000000	TET	155	O21:H51	B1	Aminoglycoside (aph(6)-Id, aph(3'')-Ib), beta-lactam (blaEC), efflux (acrF, emrD, mdtM), sulfonamide (sul2), tetracycline (tet(A))	Phenicol (floR)	n.d.	Acid (ymgB, asr), biocide (emrE), metal (arsR, arsC, fieF)	n.d.	79 (chromosomal (n=77)/plasmidic (n=2))	adhrence (papIB)	phoP, csgC, csgA, csgB, cgsD, cgsE, cgsF, cgsG, ompA, gndA, rpoS, espL1, rcsB, allB, acrB, fimE, fimB, cfaA, cfaB, cfaC, cfaD, espX5, espX4, fur, entA, entB, entE, entC, fepB, entS, fepD, fepG, fepC, fepE, entF, fes, fepA, entD, ibeB, espX1, hcp1, tssM, tssA, clpV, tssL, tssK, tssJ, fha, tssG, tssF, tssC, tssB, hcp2, yagV, yagW, yagX, yagY, yagZ, ykgK, fdeC, fimH, fimG, fimF, fimD, fimC, fimI, fi…	Adherence (29), Antimicrobial activity/Competitive advantage (1), Effector delivery system (26), Immune modulation (1), Invasion (3), Nutritional/Metabolic factor (15), Regulation (4)	n.d.	10263
37	M	256	Enclosure	23-MO00013	JAWJTV000000000	TET	2064	O52:H45	E	Beta-lactam (blaEC), efflux (acrF, emrD, mdtM), tetracycline (tet(A))	n.d.	n.d.	Acid (ymgB, asr), metal (fieF, arsC)	Unit transposon Tn1721: tet(A)	61 (chromosomal)	n.d.	rcsB, espL1, east1, fimI, fimA, fimE, fimB, fur, espR1, espY3, acrB, csgB, csgA, csgC, phoP, espX1, galF, gndA, ompA, aslA, rpoS, shuV, chuU, chuY, chuX, chuW, chuT, chuA, chuS, espX4, entA, entB, entE, entC, fepB, entS, fepD, fepG, fepC, fepE, entF, fes, fepA, entD, ibeB, fdeC, allB, ibeC, espY5, espY1, espY2, espL4, STM0268, espR4, espY4, cgsE, cgsF, cgsG, fimD, fimF, fimG	Adherence (14), Antimicrobial activity/Competitive advantage (1), Effector delivery system (12), Exotoxin (1), Immune modulation (2), Invasion (4), Nutritional/Metabolic factor (23), Regulation (4)	ColE10_1, Col440II_1, Col(pHAD28)_1	40622
38	M	289	Enclosure	23-MO00014	JAWJTW000000000	TET	3018	OND:H2	E	Beta-lactam (blaEC), efflux (acrF, emrD, mdtM), tetracycline (tet(A))	n.d.	n.d.	Acid (ymgB, asr), metal (arsC, arsR, fieF)	Unit transposon Tn1721: tet(A)	96 (chromosomal)	n.d.	espX2, ompA, cgsG, cgsF, cgsE, cgsD, csgB, csgA, csgC, phoP, rpoS, gspM, gspL, gspK, gspJ, gspI, gspH, gspG, gspF, gspE, gspD, gspC, espL1, espY2, espY1, espX1, rcsB, gndA, shuV, chuU, shuY, chuX, shuW, shuT, chuA, chuS, acrB, espY3, fur, entA, entB, entE, entC, fepB, entS, fepD, fepG, fepC, fepE, entF, fes, fepA, entD, ibeB, espY4, espY5, espX5, espX4, espL4, fimH, fimG, fimF, fimD, fimC, fimI, …	Adherence (23), Antimicrobial activity/Competitive advantage (1), Effector delivery system (40), Immune modulation (1), Invasion (4), Nutritional/Metabolic factor (23), Regulation (4)	n.d.	29830
39	M	280	Enclosure	23-MO00015	JAWJTX000000000	TET	2064	O52:H45	E	Beta-lactam (blaEC), efflux (acrF, emrD, mdtM), tetracycline (tet(A))	n.d.	n.d.	Acid (ymgB, asr), metal (fieF, arsC)	Unit transposon Tn1721: tet(A)	60 (chromosomal)	n.d.	rcsB, espL1, fimI, fimA, fimE, fimB, fur, espR1, acrB, espY3, phoP, csgC, csgA, csgB, espX1, gndA, galF, ompA, aslA, rpoS, chuS, chuA, chuT, chuW, chuX, chuY, chuU, shuV, espX4, entA, entB, entE, entC, fepB, entS, fepD, fepG, fepC, fepE, entF, fes, fepA, entD, ibeB, fdeC, allB, ibeC, espY5, espY1, espY2, espL4, STM0268, espR4, espY4, cgsE, cgsF, cgsG, fimD, fimF, fimG	Adherence (14), Antimicrobial activity/Competitive advantage (1), Effector delivery system (12), Immune modulation (2), Invasion (4), Nutritional/Metabolic factor (23), Regulation (4)	ColE10_1, Col440II_1, Col(pHAD28)_1, Col(MG828)_1	26530
40	M	251	Enclosure	23-MO00016	JAWJTY000000000	TET	3018	OND:H2	E	Beta-lactam (blaEC), efflux (acrF, emrD, mdtM), tetracycline (tet(A))	n.d.	n.d.	Acid (ymgB, asr), metal (arsC, arsR, fieF)	Unit transposon Tn1721: tet(A)	96 (chromosomal)	n.d.	phoP, csgC, csgA, csgB, cgsD, cgsE, cgsF, cgsG, ompA, espX2, rcsB, gndA, gspM, gspL, gspK, gspJ, gspI, gspH, gspG, gspF, gspE, gspD, gspC, espL1, espX5, espX4, espL4, espY2, espY1, espX1, shuV, chuU, shuY, chuX, shuW, shuT, chuA, chuS, espY3, acrB, tssA, tssM, tssM, tssA, clpV, tssL, tssK, tssJ, fha, tssG, tssF, tssC, tssB, hcp2, vgrG, rhs, yagV, yagW, yagX, yagY, yagZ, ykgK, fdeC, rpoS, espY5, e…	Adherence (23), Antimicrobial activity/Competitive advantage (1), Effector delivery system (40), Immune modulation (1), Invasion (4), Nutritional/Metabolic factor (23), Regulation (4)	n.d.	29830
41	M	246	Enclosure	23-MO00017	JAWJTZ000000000	TET, AMP, SAM, SXT	3018	O137:H41	E	Beta-lactam (blaEC), efflux (acrF, emrD, mdtM)	Beta-lactam (blaTEM-1), quinolone (qnrS1), sulfonamide (sul2), tetracycline (tet(A)), trimethoprim (dfrA14)	n.d.	Acid (asr, ymgB), biocide (emrE, emrE), metal (arsC, arsR, fieF)	Unit transposon Tn2: blaTEM-1B	96 (chromosomal)	n.d.	espL1, gndA, rcsB, espX2, ompA, cgsG, cgsF, cgsE, cgsD, csgB, csgA, csgC, phoP, gspM, gspL, gspK, gspJ, gspI, gspH, gspG, gspF, gspE, gspD, gspC, espX1, espY1, espY2, shuV, chuU, shuY, chuX, shuW, shuT, chuA, chuS, espL4, espX4, espX5, espY3, acrB, ibeB, entD, fepA, fes, entF, fepE, fepC, fepG, fepD, entS, fepB, entC, entE, entB, entA, fur, allB, yagV, yagW, yagX, yagY, yagZ, ykgK, fdeC, fimB, fi…	Adherence (23), Antimicrobial activity/Competitive advantage (1), Effector delivery system (39), Exotoxin (1), Immune modulation (1), Invasion (4), Nutritional/Metabolic factor (23), Regulation (4)	IncY_1, ColRNAI_1	62859
42	M	288	Enclosure
43	M	238	Enclosure	23-MO00018	JAWJUA000000000	TET	2064	O52:H45	E	Beta-lactam (blaEC), efflux (acrF, emrD, mdtM), tetracycline (tet(A))	n.d.	n.d.	Acid (ymgB, asr), metal (fieF, arsC)	Unit transposon Tn1721: tet(A)	60 (chromosomal)	n.d.	rcsB, espL1, fimI, fimA, fimE, fimB, fur, espR1, espY3, acrB, csgB, csgA, csgC, phoP, espX1, gndA, galF, ompA, aslA, rpoS, shuV, chuU, chuY, chuX, chuW, chuT, chuA, chuS, espX4, ibeB, entD, fepA, fes, entF, fepE, fepC, fepG, fepD, entS, fepB, entC, entE, entB, entA, fdeC, allB, ibeC, espY5, espY1, espY2, espL4, STM0268, espR4, espY4, cgsE, cgsF, cgsG, fimG, fimF, fimD	Adherence (14), Antimicrobial activity/Competitive advantage (1), Effector delivery system (12), Immune modulation (2), Invasion (4), Nutritional/Metabolic factor (23), Regulation (4)	ColE10_1, Col(pHAD28)_1, Col440II_1, Col(MG828)_1	40622
44	M	242	Enclosure	23-MO00019	JAWJUB000000000	TET	2064	O52:H45	E	Beta-lactam (blaEC), efflux (acrF, emrD, mdtM), tetracycline (tet(A))	n.d.	n.d.	Acid (ymgB, asr), metal (fieF, arsC)	n.d.	61 (chromosomal)	n.d.	rcsB, espL1, fimI, fimA, fimE, fimB, east1, fur, espY3, acrB, espR1, csgB, csgA, csgC, phoP, espX1, gndA, galF, ompA, aslA, rpoS, shuV, chuU, chuY, chuX, chuW, chuT, chuA, chuS, espX4, ibeB, entD, fepA, fes, entF, fepE, fepC, fepG, fepD, entS, fepB, entC, entE, entB, entA, fdeC, allB, ibeC, espY5, espY1, espY2, espL4, STM0268, espR4, espY4, cgsG, cgsF, cgsE, fimG, fimF, fimD	Adherence (14), Antimicrobial activity/Competitive advantage (1), Effector delivery system (12), Exotoxin (1), Immune modulation (2), Invasion (4), Nutritional/Metabolic factor (23), Regulation (4)	ColE10_1, Col440II_1, Col(pHAD28)_1, Col(MG828)_1	40622
45	M	212	Enclosure	23-MO00020	JAWJUC000000000	TET	2064	O52:H45	E	Beta-lactam (blaEC), efflux (acrF, emrD, mdtM), tetracycline (tet(A))	n.d.	Fosfomycin (glpT(E448K))	Acid (ymgB)	n.d.	61	n.d.	rcsB, espL1, east1, fimB, fimE, fimA, fimI, fur, acrB, espY3, espR1, csgB, csgA, csgC, phoP, espX1, gndA, galF, ompA, aslA, rpoS, shuV, chuU, chuY, chuX, chuW, chuT, chuA, chuS, espX4, ibeB, entD, fepA, fes, entF, fepE, fepC, fepG, fepD, entS, fepB, entC, entE, entB, entA, fdeC, allB, ibeC, espY5, espY1, espY2, espL4, STM0268, espR4, espY4, cgsE, cgsF, cgsG, fimG, fimF, fimD	Adherence (14), Antimicrobial_activity/Competitive_advantage (1), Effector_delivery_system (12), Exotoxin (1), Immune_modulation (2), Invasion (4), Nutritional/Metabolic_factor (23), Regulation (4)	ColE10_1, ColRNAI_1, Col440II_1, Col(MG828)_1	10791
46	M	236	Enclosure	23-MO00021	JAWJUD000000000	TET	162	O8:H21	B1	Beta-lactam (blaEC), efflux (acrF, emrD, mdtM), tetracycline (tet(B))	n.d.	n.d.	Acid (asr, ymgB), metal (arsR, arsC, fieF)	n.d.	85 (chromosomal)	n.d.	espX1, fimH, fimG, fimF, fimD, fimC, fimI, fimA, fimE, fimB, gspC, gspD, gspE, gspF, gspG, gspH, gspI, gspJ, gspK, gspL, gspM, rpoS, espL1, cfaD, cfaC, cfaB, cfaA, rcsB, phoP, csgC, csgA, csgB, cgsD, cgsE, cgsF, cgsG, ompA, gndA, KP1, rfbK1, acrB, espX4, espX5, fur, entA, entB, entE, entC, fepB, entS, fepD, fepG, fepC, fepE, entF, fes, fepA, entD, ibeB, fdeC, ykgK, yagZ, yagY, yagX, yagW, yagV, e…	Adherence (27), Antimicrobial activity/Competitive advantage (1), Effector delivery system (32), Immune modulation (3), Invasion (3), Nutritional/Metabolic factor (15), Regulation (4)	IncI2(Delta)_1	90355
47	M	260	Enclosure	23-MO00022	JAWJUE000000000	TET	2064	O52:H45	E	Beta-lactam (blaEC), efflux (acrF, emrD, mdtM), tetracycline (tet(A))	n.d.	Fosfomycin (glpT(E448K))	Acid (ymgB)	Unit transposon Tn1721: tet(A)	60	n.d.	rcsB, espL1, fimI, fimA, fimE, fimB, fur, espR1, rpoS, acrB, espY3, espX1, phoP, csgC, csgA, csgB, galF, gndA, ompA, aslA, shuV, chuU, chuY, chuX, chuW, chuT, chuA, chuS, espX4, entA, entB, entE, entC, fepB, entS, fepD, fepG, fepC, fepE, entF, fes, fepA, entD, ibeB, fdeC, allB, ibeC, espY5, espY1, espY2, espL4, STM0268, espY4, cgsE, cgsF, cgsG, fimG, fimF, fimD, espR4	Adherence (14), Antimicrobial_activity/Competitive_advantage (1), Effector_delivery_system (12), Immune_modulation (2), Invasion (4), Nutritional/Metabolic_factor (23), Regulation (4)	ColE10_1, ColRNAI_1, Col440II_1, Col(MG828)_1	40512
48	M	256	Enclosure
49	M	274	Enclosure
50	M	388	Enclosure	23-MO00023	JAWJUF000000000	TET	2064	O52:H45	E	Beta-lactam (blaEC), efflux (acrF, emrD, mdtM), tetracycline (tet(A))	n.d.	Fosfomycin (glpT(E448K))	Acid (ymgB)	n.d.	61	n.d.	rcsB, espL1, fimB, fimE, fimA, fimI, east1, espY3, acrB, espR1, csgB, csgA, csgC, phoP, espX1, gndA, galF, ompA, aslA, rpoS, fur, shuV, chuU, chuY, chuX, chuW, chuT, chuA, chuS, espX4, ibeB, entD, fepA, fes, entF, fepE, fepC, fepG, fepD, entS, fepB, entC, entE, entB, entA, fdeC, allB, ibeC, espY5, espY2, espY1, espL4, STM0268, espR4, espY4, cgsE, cgsF, cgsG, fimD, fimF, fimG	Adherence (14), Antimicrobial_activity/Competitive_advantage (1), Effector_delivery_system (12), Exotoxin (1), Immune_modulation (2), Invasion (4), Nutritional/Metabolic_factor (23), Regulation (4)	ColE10_1, ColRNAI_1, Col440II_1, Col(MG828)_1	10791
51	M	196	Enclosure	23-MO00024	JAWJUG000000000	TET	1665	O162:H7	B1	Beta-lactam (blaEC), efflux (acrF, emrD, mdtM), tetracycline (tet(B))	n.d.	n.d.	Acid (ymgB, asr), biocide (emrE), metal (arsR, arsC, fieF)	n.d.	69 (chromosomal)	n.d.	gndA, rcsB, phoP, csgC, csgA, csgB, cgsD, cgsE, cgsF, cgsG, cfaA, cfaB, cfaC, cfaD, fimB, fimE, fimA, fimI, fimC, fimD, fimF, fimG, fimH, espL1, rpoS, espX5, espX4, hcp1, tssA, tssM, tssM, yagV, yagW, yagX, yagY, yagZ, ykgK, fdeC, espR1, ibeB, entD, fepA, fes, entF, fepE, fepC, fepG, fepD, entS, fepB, entC, entE, entB, entA, gspC, gspD, gspE, gspF, gspG, gspH, gspI, gspJ, gspM, allB, acrB, ompA, …	Adherence (27), Antimicrobial activity/Competitive advantage (1), Effector delivery system (18), Immune modulation (1), Invasion (3), Nutritional/Metabolic factor (15), Regulation (4)	IncFIB(AP001918)_1, pEC4115_1, IncFIA_1	110674
52	M	253	Enclosure	23-MO00025	JAWJUH000000000	TET	2064	O52:H45	E	Beta-lactam (blaEC), efflux (acrF, emrD, mdtM), tetracycline (tet(A))	n.d.	n.d.	Acid (ymgB, asr), metal (fieF, arsC)	Unit transposon Tn1721: tet(A)	61 (chromosomal)	n.d.	rcsB, espL1, fimI, fimA, fimE, fimB, east1, fur, espR1, acrB, espY3, phoP, csgC, csgA, csgB, espX1, gndA, galF, ompA, aslA, rpoS, chuS, chuA, chuT, chuW, chuX, chuY, chuU, shuV, espX4, ibeB, entD, fepA, fes, entF, fepE, fepC, fepG, fepD, entS, fepB, entC, entE, entB, entA, fdeC, allB, ibeC, espY5, espY2, espY1, espL4, STM0268, espR4, espY4, cgsG, cgsF, cgsE, fimG, fimF, fimD	Adherence (14), Antimicrobial activity/Competitive advantage (1), Effector delivery system (12), Exotoxin (1), Immune modulation (2), Invasion (4), Nutritional/Metabolic factor (23), Regulation (4)	ColE10_1, Col(pHAD28)_1, Col440II_1, Col(MG828)_1	12910
53	M	233	Enclosure	23-MO00026	JAWJUI000000000	TET	2064	O52:H45	E	Beta-lactam (blaEC), efflux (acrF, emrD, mdtM), tetracycline (tet(A))	n.d.	n.d.	Acid (ymgB, asr), metal (fieF, arsC)	Unit transposon Tn1721: tet(A)	61 (chromosomal)	n.d.	rcsB, espL1, fimB, fimE, fimA, fimI, east1, fur, espR1, espY3, acrB, csgB, csgA, csgC, phoP, espX1, gndA, galF, ompA, aslA, rpoS, shuV, chuU, chuY, chuX, chuW, chuT, chuA, chuS, espX4, entA, entB, entE, entC, fepB, entS, fepD, fepG, fepC, fepE, entF, fes, fepA, entD, ibeB, fdeC, allB, ibeC, espY5, espY1, espY2, espL4, STM0268, espR4, espY4, cgsE, cgsF, cgsG, fimD, fimF, fimG	Adherence (14), Antimicrobial activity/Competitive advantage (1), Effector delivery system (12), Exotoxin (1), Immune modulation (2), Invasion (4), Nutritional/Metabolic factor (23), Regulation (4)	ColE10_1, Col(pHAD28)_1, Col440II_1, Col(MG828)_1	40622
